# Supplementary material for: Emergence of a New Strain of DENV-2 in South America: Introduction of the Cosmopolitan Genotype through the Brazilian-Peruvian Border
Source: Trop Med Infect Dis. 2023 Jun 17;8(6):325. doi: 10.3390/tropicalmed8060325 (PMC10305074; doi:10.3390/tropicalmed8060325)
Supplement: Supplementary file 1 [file tropicalmed-08-00325-s001.zip]

Archive with 1 entries (1 files):
- tropicalmed-2403181-supplementary.xlsx
